# Supplementary material for: Management of Displaced Midshaft Clavicle Fractures with Figure-of-Eight Bandage: The Impact of Residual Shortening on Shoulder Function
Source: J Pers Med. 2022 May 7;12(5):759. doi: 10.3390/jpm12050759 (PMC9145303; doi:10.3390/jpm12050759)
Supplement: Supplementary file 1 [file jpm-12-00759-s001.zip]

Archive with 1 entries (1 files):
- jpm-1660411-supplementary.pdf
